# Supplementary material for: Phosphodiesterases in non-neoplastic appearing colonic mucosa from patients with colorectal neoplasia
Source: BMC Cancer. 2016 Dec 7;16:938. doi: 10.1186/s12885-016-2980-z (PMC5141637; doi:10.1186/s12885-016-2980-z)
Supplement: Additional file 1: — qPCR data for PDE10A. (XLSX 44 kb) [file 12885_2016_2980_MOESM1_ESM.xlsx]

## Sheet: Raw data
SDS 2,4	AQ Results	1
Filename	Sample 1-28_Hanne_Badar 2016-09-29
PlateID
Assay Type	Absolute Quantification
Run DateTime	2016-09-29 13:14:08
Operator
ThermalCycleParams
Sample Information
																						Ct mean	Actin
Well	Sample Name	Detector Name	Reporter	Task	Ct	Tm Value	Tm Type	Quantity	Qty Mean	Qty StdDev	Ct Median	Ct Mean	Ct StdDev	Ct Type	Template Name	Baseline Type	Baseline Start	Baseline Stop	Threshold Type	Threshold		1	21.5928
170	1	Actin Rasmus	SYBR	Unknown	21.5305	87.4	Auto Tm				21.6134	21.5928	0.0549183	Manual Ct		Automatic			Manual	0.2		2	21.113
194	1	Actin Rasmus	SYBR	Unknown	21.6134	87.4	Auto Tm				21.6134	21.5928	0.0549183	Manual Ct		Automatic			Manual	0.2		3	32.1086
218	1	Actin Rasmus	SYBR	Unknown	21.6344	87.4	Auto Tm				21.6134	21.5928	0.0549183	Manual Ct		Automatic			Manual	0.2		4	21.4222
179	10	Actin Rasmus	SYBR	Unknown	19.7336	87.5	Auto Tm				19.7336	19.7531	0.0606593	Manual Ct		Automatic			Manual	0.2		5	19.3258
203	10	Actin Rasmus	SYBR	Unknown	19.7046	87.5	Auto Tm				19.7336	19.7531	0.0606593	Manual Ct		Automatic			Manual	0.2		6	20.6943
227	10	Actin Rasmus	SYBR	Unknown	19.8211	87.5	Auto Tm				19.7336	19.7531	0.0606593	Manual Ct		Automatic			Manual	0.2		7	19.7236
180	11	Actin Rasmus	SYBR	Unknown	18.9171	87.5	Auto Tm				18.96	18.9722	0.0621794	Manual Ct		Automatic			Manual	0.2		8	19.8309
204	11	Actin Rasmus	SYBR	Unknown	18.96	87.5	Auto Tm				18.96	18.9722	0.0621794	Manual Ct		Automatic			Manual	0.2		9	18.4901
228	11	Actin Rasmus	SYBR	Unknown	19.0396	87.5	Auto Tm				18.96	18.9722	0.0621794	Manual Ct		Automatic			Manual	0.2		10	19.7531
181	12	Actin Rasmus	SYBR	Unknown	18.6888	87.5	Auto Tm				18.6888	18.8479	0.309985	Manual Ct		Automatic			Manual	0.2		11	18.9722
205	12	Actin Rasmus	SYBR	Unknown	18.6499	87.5	Auto Tm				18.6888	18.8479	0.309985	Manual Ct		Automatic			Manual	0.2		12	18.8479
229	12	Actin Rasmus	SYBR	Unknown	19.2052	87.5	Auto Tm				18.6888	18.8479	0.309985	Manual Ct		Automatic			Manual	0.2		13	19.0482
182	13	Actin Rasmus	SYBR	Unknown	19.1107	87.5	Auto Tm				19.0527	19.0482	0.0648082	Manual Ct		Automatic			Manual	0.2		14	18.992
206	13	Actin Rasmus	SYBR	Unknown	18.9813	87.5	Auto Tm				19.0527	19.0482	0.0648082	Manual Ct		Automatic			Manual	0.2		15	32.2553
230	13	Actin Rasmus	SYBR	Unknown	19.0527	87.5	Auto Tm				19.0527	19.0482	0.0648082	Manual Ct		Automatic			Manual	0.2		16	20.6853
183	14	Actin Rasmus	SYBR	Unknown	18.9717	87.5	Auto Tm				18.9957	18.992	0.0187475	Manual Ct		Automatic			Manual	0.2		17	20.5271
207	14	Actin Rasmus	SYBR	Unknown	19.0086	87.5	Auto Tm				18.9957	18.992	0.0187475	Manual Ct		Automatic			Manual	0.2		18	19.4706
231	14	Actin Rasmus	SYBR	Unknown	18.9957	87.5	Auto Tm				18.9957	18.992	0.0187475	Manual Ct		Automatic			Manual	0.2		19	20.4398
184	15	Actin Rasmus	SYBR	Unknown	32.4134	87.5	Auto Tm				32.4134	32.2553	0.406581	Manual Ct		Automatic			Manual	0.2		20	19.3997
208	15	Actin Rasmus	SYBR	Unknown	32.5591	87.5	Auto Tm				32.4134	32.2553	0.406581	Manual Ct		Automatic			Manual	0.2		21	19.5227
232	15	Actin Rasmus	SYBR	Unknown	31.7934	87.5	Auto Tm				32.4134	32.2553	0.406581	Manual Ct		Automatic			Manual	0.2		22	20.3841
185	16	Actin Rasmus	SYBR	Unknown	20.3364	87.5	Auto Tm				20.6889	20.6853	0.347	Manual Ct		Automatic			Manual	0.2		23	19.7326
209	16	Actin Rasmus	SYBR	Unknown	21.0304	87.5	Auto Tm				20.6889	20.6853	0.347	Manual Ct		Automatic			Manual	0.2		24	19.3898
233	16	Actin Rasmus	SYBR	Unknown	20.6889	87.5	Auto Tm				20.6889	20.6853	0.347	Manual Ct		Automatic			Manual	0.2		25	21.4976
186	17	Actin Rasmus	SYBR	Unknown	20.5298	87.5	Auto Tm				20.5298	20.5271	0.0266243	Manual Ct		Automatic			Manual	0.2		26	18.8668
210	17	Actin Rasmus	SYBR	Unknown	20.5523	87.5	Auto Tm				20.5298	20.5271	0.0266243	Manual Ct		Automatic			Manual	0.2		27	19.458
234	17	Actin Rasmus	SYBR	Unknown	20.4992	87.5	Auto Tm				20.5298	20.5271	0.0266243	Manual Ct		Automatic			Manual	0.2		28	17.6282
187	18	Actin Rasmus	SYBR	Unknown	19.4339	87.5	Auto Tm				19.4414	19.4706	0.0571282	Manual Ct		Automatic			Manual	0.2
211	18	Actin Rasmus	SYBR	Unknown	19.4414	87.5	Auto Tm				19.4414	19.4706	0.0571282	Manual Ct		Automatic			Manual	0.2
235	18	Actin Rasmus	SYBR	Unknown	19.5364	87.5	Auto Tm				19.4414	19.4706	0.0571282	Manual Ct		Automatic			Manual	0.2
188	19	Actin Rasmus	SYBR	Unknown	20.3719	87.5	Auto Tm				20.4697	20.4398	0.0589532	Manual Ct		Automatic			Manual	0.2
212	19	Actin Rasmus	SYBR	Unknown	20.4697	87.5	Auto Tm				20.4697	20.4398	0.0589532	Manual Ct		Automatic			Manual	0.2
236	19	Actin Rasmus	SYBR	Unknown	20.4778	87.5	Auto Tm				20.4697	20.4398	0.0589532	Manual Ct		Automatic			Manual	0.2
171	2	Actin Rasmus	SYBR	Unknown	21.0912	87.4	Auto Tm				21.0912	21.113	0.106192	Manual Ct		Automatic			Manual	0.2
195	2	Actin Rasmus	SYBR	Unknown	21.0195	87.4	Auto Tm				21.0912	21.113	0.106192	Manual Ct		Automatic			Manual	0.2
219	2	Actin Rasmus	SYBR	Unknown	21.2284	87.4	Auto Tm				21.0912	21.113	0.106192	Manual Ct		Automatic			Manual	0.2
189	20	Actin Rasmus	SYBR	Unknown	19.3994	87.5	Auto Tm				19.3994	19.3997	0.00568517	Manual Ct		Automatic			Manual	0.2
213	20	Actin Rasmus	SYBR	Unknown	19.4055	87.5	Auto Tm				19.3994	19.3997	0.00568517	Manual Ct		Automatic			Manual	0.2
237	20	Actin Rasmus	SYBR	Unknown	19.3942	87.5	Auto Tm				19.3994	19.3997	0.00568517	Manual Ct		Automatic			Manual	0.2
190	21	Actin Rasmus	SYBR	Unknown	19.5224	87.5	Auto Tm				19.5224	19.5227	0.0222184	Manual Ct		Automatic			Manual	0.2
214	21	Actin Rasmus	SYBR	Unknown	19.5006	87.5	Auto Tm				19.5224	19.5227	0.0222184	Manual Ct		Automatic			Manual	0.2
238	21	Actin Rasmus	SYBR	Unknown	19.545	87.5	Auto Tm				19.5224	19.5227	0.0222184	Manual Ct		Automatic			Manual	0.2
191	22	Actin Rasmus	SYBR	Unknown	20.4095	87.5	Auto Tm				20.378	20.3841	0.0229943	Manual Ct		Automatic			Manual	0.2
215	22	Actin Rasmus	SYBR	Unknown	20.3647	87.5	Auto Tm				20.378	20.3841	0.0229943	Manual Ct		Automatic			Manual	0.2
239	22	Actin Rasmus	SYBR	Unknown	20.378	87.5	Auto Tm				20.378	20.3841	0.0229943	Manual Ct		Automatic			Manual	0.2
278	23	Actin Rasmus	SYBR	Unknown	19.5144	87.5	Auto Tm				19.6349	19.7326	0.280175	Manual Ct		Automatic			Manual	0.2
302	23	Actin Rasmus	SYBR	Unknown	20.0486	87.5	Auto Tm				19.6349	19.7326	0.280175	Manual Ct		Automatic			Manual	0.2
326	23	Actin Rasmus	SYBR	Unknown	19.6349	87.5	Auto Tm				19.6349	19.7326	0.280175	Manual Ct		Automatic			Manual	0.2
279	24	Actin Rasmus	SYBR	Unknown	25.1057	87.5	Auto Tm				19.4655	21.2951	3.30092	Manual Ct		Automatic			Manual	0.2
303	24	Actin Rasmus	SYBR	Unknown	19.4655	87.5	Auto Tm				19.4655	21.2951	3.30092	Manual Ct		Automatic			Manual	0.2
327	24	Actin Rasmus	SYBR	Unknown	19.3142	87.5	Auto Tm				19.4655	21.2951	3.30092	Manual Ct		Automatic			Manual	0.2
280	25	Actin Rasmus	SYBR	Unknown	21.6867	87.5	Auto Tm				21.4447	21.4976	0.169028	Manual Ct		Automatic			Manual	0.2
304	25	Actin Rasmus	SYBR	Unknown	21.3614	87.5	Auto Tm				21.4447	21.4976	0.169028	Manual Ct		Automatic			Manual	0.2
328	25	Actin Rasmus	SYBR	Unknown	21.4447	87.5	Auto Tm				21.4447	21.4976	0.169028	Manual Ct		Automatic			Manual	0.2
281	26	Actin Rasmus	SYBR	Unknown	18.8259	87.5	Auto Tm				18.8274	18.8668	0.0695545	Manual Ct		Automatic			Manual	0.2
305	26	Actin Rasmus	SYBR	Unknown	18.9471	87.5	Auto Tm				18.8274	18.8668	0.0695545	Manual Ct		Automatic			Manual	0.2
329	26	Actin Rasmus	SYBR	Unknown	18.8274	87.5	Auto Tm				18.8274	18.8668	0.0695545	Manual Ct		Automatic			Manual	0.2
282	27	Actin Rasmus	SYBR	Unknown	19.4867	87.5	Auto Tm				19.4867	21.2332	3.07501	Manual Ct		Automatic			Manual	0.2
306	27	Actin Rasmus	SYBR	Unknown	24.7838	87.5	Auto Tm				19.4867	21.2332	3.07501	Manual Ct		Automatic			Manual	0.2
330	27	Actin Rasmus	SYBR	Unknown	19.4292	87.5	Auto Tm				19.4867	21.2332	3.07501	Manual Ct		Automatic			Manual	0.2
283	28	Actin Rasmus	SYBR	Unknown	17.5359	87.5	Auto Tm				17.6542	17.6282	0.0824268	Manual Ct		Automatic			Manual	0.2
307	28	Actin Rasmus	SYBR	Unknown	17.6945	87.5	Auto Tm				17.6542	17.6282	0.0824268	Manual Ct		Automatic			Manual	0.2
331	28	Actin Rasmus	SYBR	Unknown	17.6542	87.5	Auto Tm				17.6542	17.6282	0.0824268	Manual Ct		Automatic			Manual	0.2
172	3	Actin Rasmus	SYBR	Unknown	32.3628	87.6	Auto Tm				31.9956	32.1086	0.220556	Manual Ct		Automatic			Manual	0.2
196	3	Actin Rasmus	SYBR	Unknown	31.9675	87.4	Auto Tm				31.9956	32.1086	0.220556	Manual Ct		Automatic			Manual	0.2
220	3	Actin Rasmus	SYBR	Unknown	31.9956	87.4	Auto Tm				31.9956	32.1086	0.220556	Manual Ct		Automatic			Manual	0.2
173	4	Actin Rasmus	SYBR	Unknown	21.3911	87.6	Auto Tm				21.4313	21.4222	0.0277088	Manual Ct		Automatic			Manual	0.2
197	4	Actin Rasmus	SYBR	Unknown	21.4313	87.6	Auto Tm				21.4313	21.4222	0.0277088	Manual Ct		Automatic			Manual	0.2
221	4	Actin Rasmus	SYBR	Unknown	21.4441	87.4	Auto Tm				21.4313	21.4222	0.0277088	Manual Ct		Automatic			Manual	0.2
174	5	Actin Rasmus	SYBR	Unknown	19.3501	87.6	Auto Tm				19.3235	19.3258	0.0233214	Manual Ct		Automatic			Manual	0.2
198	5	Actin Rasmus	SYBR	Unknown	19.3037	87.6	Auto Tm				19.3235	19.3258	0.0233214	Manual Ct		Automatic			Manual	0.2
222	5	Actin Rasmus	SYBR	Unknown	19.3235	87.4	Auto Tm				19.3235	19.3258	0.0233214	Manual Ct		Automatic			Manual	0.2
175	6	Actin Rasmus	SYBR	Unknown	20.5163	87.6	Auto Tm				20.7617	20.6943	0.155691	Manual Ct		Automatic			Manual	0.2
199	6	Actin Rasmus	SYBR	Unknown	20.7617	87.6	Auto Tm				20.7617	20.6943	0.155691	Manual Ct		Automatic			Manual	0.2
223	6	Actin Rasmus	SYBR	Unknown	20.805	87.6	Auto Tm				20.7617	20.6943	0.155691	Manual Ct		Automatic			Manual	0.2
176	7	Actin Rasmus	SYBR	Unknown	19.5734	87.6	Auto Tm				19.7893	19.7236	0.130437	Manual Ct		Automatic			Manual	0.2
200	7	Actin Rasmus	SYBR	Unknown	19.8082	87.6	Auto Tm				19.7893	19.7236	0.130437	Manual Ct		Automatic			Manual	0.2
224	7	Actin Rasmus	SYBR	Unknown	19.7893	87.6	Auto Tm				19.7893	19.7236	0.130437	Manual Ct		Automatic			Manual	0.2
177	8	Actin Rasmus	SYBR	Unknown	19.7499	87.6	Auto Tm				19.9119	21.1157	2.22677	Manual Ct		Automatic			Manual	0.2
201	8	Actin Rasmus	SYBR	Unknown	23.6852	87.6	Auto Tm				19.9119	21.1157	2.22677	Manual Ct		Automatic			Manual	0.2
225	8	Actin Rasmus	SYBR	Unknown	19.9119	87.6	Auto Tm				19.9119	21.1157	2.22677	Manual Ct		Automatic			Manual	0.2
178	9	Actin Rasmus	SYBR	Unknown	18.4508	87.6	Auto Tm				18.4984	18.4901	0.035809	Manual Ct		Automatic			Manual	0.2
202	9	Actin Rasmus	SYBR	Unknown	18.521	87.6	Auto Tm				18.4984	18.4901	0.035809	Manual Ct		Automatic			Manual	0.2
226	9	Actin Rasmus	SYBR	Unknown	18.4984	87.6	Auto Tm				18.4984	18.4901	0.035809	Manual Ct		Automatic			Manual	0.2
Slope		cycles/log decade
Y-Intercept
R^2
																						Ct mean	KCNQ1
Well	Sample Name	Detector Name	Reporter	Task	Ct	Tm Value	Tm Type	Quantity	Qty Mean	Qty StdDev	Ct Median	Ct Mean	Ct StdDev	Ct Type	Template Name	Baseline Type	Baseline Start	Baseline Stop	Threshold Type	Threshold		1	24.2856
26	1	hKCNQ1	SYBR	Unknown	24.3049	78	Auto Tm				24.3049	24.2856	0.057626	Manual Ct		Automatic			Manual	0.2		2	23.729
50	1	hKCNQ1	SYBR	Unknown	24.3311	78.2	Auto Tm				24.3049	24.2856	0.057626	Manual Ct		Automatic			Manual	0.2		3	25.4903
74	1	hKCNQ1	SYBR	Unknown	24.2208	78.2	Auto Tm				24.3049	24.2856	0.057626	Manual Ct		Automatic			Manual	0.2		4	24.2829
35	10	hKCNQ1	SYBR	Unknown	23.7005	78.4	Auto Tm				23.6345	23.6533	0.0411376	Manual Ct		Automatic			Manual	0.2		5	23.7047
59	10	hKCNQ1	SYBR	Unknown	23.625	78.7	Auto Tm				23.6345	23.6533	0.0411376	Manual Ct		Automatic			Manual	0.2		6	23.4857
83	10	hKCNQ1	SYBR	Unknown	23.6345	78.7	Auto Tm				23.6345	23.6533	0.0411376	Manual Ct		Automatic			Manual	0.2		7	23.5523
36	11	hKCNQ1	SYBR	Unknown	23.6921	78.7	Auto Tm				23.6921	23.6967	0.0644252	Manual Ct		Automatic			Manual	0.2		8	24.0745
60	11	hKCNQ1	SYBR	Unknown	23.7634	78.7	Auto Tm				23.6921	23.6967	0.0644252	Manual Ct		Automatic			Manual	0.2		9	23.3193
84	11	hKCNQ1	SYBR	Unknown	23.6348	78.7	Auto Tm				23.6921	23.6967	0.0644252	Manual Ct		Automatic			Manual	0.2		10	23.6533
37	12	hKCNQ1	SYBR	Unknown	23.23	78.7	Auto Tm				23.23	23.222	0.0482829	Manual Ct		Automatic			Manual	0.2		11	23.6967
61	12	hKCNQ1	SYBR	Unknown	23.2658	78.7	Auto Tm				23.23	23.222	0.0482829	Manual Ct		Automatic			Manual	0.2		12	23.222
85	12	hKCNQ1	SYBR	Unknown	23.1703	78.7	Auto Tm				23.23	23.222	0.0482829	Manual Ct		Automatic			Manual	0.2		13	23.8558
38	13	hKCNQ1	SYBR	Unknown	23.8563	78.6	Auto Tm				23.8563	23.8558	0.0187041	Manual Ct		Automatic			Manual	0.2		14	23.0025
62	13	hKCNQ1	SYBR	Unknown	23.8742	78.6	Auto Tm				23.8563	23.8558	0.0187041	Manual Ct		Automatic			Manual	0.2		15	25.4917
86	13	hKCNQ1	SYBR	Unknown	23.8368	78.6	Auto Tm				23.8563	23.8558	0.0187041	Manual Ct		Automatic			Manual	0.2		16	23.419
39	14	hKCNQ1	SYBR	Unknown	23.0076	78.6	Auto Tm				23.0076	23.0025	0.0143532	Manual Ct		Automatic			Manual	0.2		17	24.2315
63	14	hKCNQ1	SYBR	Unknown	23.0136	78.6	Auto Tm				23.0076	23.0025	0.0143532	Manual Ct		Automatic			Manual	0.2		18	24.1651
87	14	hKCNQ1	SYBR	Unknown	22.9863	78.6	Auto Tm				23.0076	23.0025	0.0143532	Manual Ct		Automatic			Manual	0.2		19	24.1848
40	15	hKCNQ1	SYBR	Unknown	25.5352	78.4	Auto Tm				25.5352	25.4917	0.0779225	Manual Ct		Automatic			Manual	0.2		20	23.4647
64	15	hKCNQ1	SYBR	Unknown	25.5383	78.6	Auto Tm				25.5352	25.4917	0.0779225	Manual Ct		Automatic			Manual	0.2		21	23.4035
88	15	hKCNQ1	SYBR	Unknown	25.4018	78.6	Auto Tm				25.5352	25.4917	0.0779225	Manual Ct		Automatic			Manual	0.2		22	24.4313
41	16	hKCNQ1	SYBR	Unknown	23.4411	78.3	Auto Tm				23.4411	23.419	0.0512198	Manual Ct		Automatic			Manual	0.2		23	23.5699
65	16	hKCNQ1	SYBR	Unknown	23.4554	78.6	Auto Tm				23.4411	23.419	0.0512198	Manual Ct		Automatic			Manual	0.2		24	22.9738
89	16	hKCNQ1	SYBR	Unknown	23.3604	78.6	Auto Tm				23.4411	23.419	0.0512198	Manual Ct		Automatic			Manual	0.2		25	24.085
42	17	hKCNQ1	SYBR	Unknown	24.1765	78.3	Auto Tm				24.2375	24.2315	0.0523381	Manual Ct		Automatic			Manual	0.2		26	23.8854
66	17	hKCNQ1	SYBR	Unknown	24.2375	78.6	Auto Tm				24.2375	24.2315	0.0523381	Manual Ct		Automatic			Manual	0.2		27	24.6183
90	17	hKCNQ1	SYBR	Unknown	24.2807	78.6	Auto Tm				24.2375	24.2315	0.0523381	Manual Ct		Automatic			Manual	0.2		28	23.4862
43	18	hKCNQ1	SYBR	Unknown	24.1506	78.3	Auto Tm				24.1564	24.1651	0.0203246	Manual Ct		Automatic			Manual	0.2
67	18	hKCNQ1	SYBR	Unknown	24.1564	78.6	Auto Tm				24.1564	24.1651	0.0203246	Manual Ct		Automatic			Manual	0.2
91	18	hKCNQ1	SYBR	Unknown	24.1884	78.6	Auto Tm				24.1564	24.1651	0.0203246	Manual Ct		Automatic			Manual	0.2
44	19	hKCNQ1	SYBR	Unknown	24.2632	78.3	Auto Tm				24.202	24.1848	0.0882597	Manual Ct		Automatic			Manual	0.2
68	19	hKCNQ1	SYBR	Unknown	24.202	78.3	Auto Tm				24.202	24.1848	0.0882597	Manual Ct		Automatic			Manual	0.2
92	19	hKCNQ1	SYBR	Unknown	24.0892	78.6	Auto Tm				24.202	24.1848	0.0882597	Manual Ct		Automatic			Manual	0.2
27	2	hKCNQ1	SYBR	Unknown	23.7917	78.2	Auto Tm				23.7268	23.729	0.061521	Manual Ct		Automatic			Manual	0.2
51	2	hKCNQ1	SYBR	Unknown	23.7268	78.2	Auto Tm				23.7268	23.729	0.061521	Manual Ct		Automatic			Manual	0.2
75	2	hKCNQ1	SYBR	Unknown	23.6687	78.5	Auto Tm				23.7268	23.729	0.061521	Manual Ct		Automatic			Manual	0.2
45	20	hKCNQ1	SYBR	Unknown	23.5503	78.3	Auto Tm				23.4265	23.4647	0.0742317	Manual Ct		Automatic			Manual	0.2
69	20	hKCNQ1	SYBR	Unknown	23.4173	78.3	Auto Tm				23.4265	23.4647	0.0742317	Manual Ct		Automatic			Manual	0.2
93	20	hKCNQ1	SYBR	Unknown	23.4265	78.3	Auto Tm				23.4265	23.4647	0.0742317	Manual Ct		Automatic			Manual	0.2
46	21	hKCNQ1	SYBR	Unknown	23.4086	78.3	Auto Tm				23.4086	23.4035	0.0344473	Manual Ct		Automatic			Manual	0.2
70	21	hKCNQ1	SYBR	Unknown	23.3668	78.3	Auto Tm				23.4086	23.4035	0.0344473	Manual Ct		Automatic			Manual	0.2
94	21	hKCNQ1	SYBR	Unknown	23.4351	78.3	Auto Tm				23.4086	23.4035	0.0344473	Manual Ct		Automatic			Manual	0.2
47	22	hKCNQ1	SYBR	Unknown	24.483	78	Auto Tm				24.4186	24.4313	0.0465671	Manual Ct		Automatic			Manual	0.2
71	22	hKCNQ1	SYBR	Unknown	24.4186	78.3	Auto Tm				24.4186	24.4313	0.0465671	Manual Ct		Automatic			Manual	0.2
95	22	hKCNQ1	SYBR	Unknown	24.3925	78.3	Auto Tm				24.4186	24.4313	0.0465671	Manual Ct		Automatic			Manual	0.2
266	23	hKCNQ1	SYBR	Unknown	23.5273	78.2	Auto Tm				23.5402	23.5699	0.0629678	Manual Ct		Automatic			Manual	0.2
290	23	hKCNQ1	SYBR	Unknown	23.6422	78.2	Auto Tm				23.5402	23.5699	0.0629678	Manual Ct		Automatic			Manual	0.2
314	23	hKCNQ1	SYBR	Unknown	23.5402	78.2	Auto Tm				23.5402	23.5699	0.0629678	Manual Ct		Automatic			Manual	0.2
267	24	hKCNQ1	SYBR	Unknown	23.0682	78.5	Auto Tm				22.9291	22.9738	0.0817573	Manual Ct		Automatic			Manual	0.2
291	24	hKCNQ1	SYBR	Unknown	22.9242	78.5	Auto Tm				22.9291	22.9738	0.0817573	Manual Ct		Automatic			Manual	0.2
315	24	hKCNQ1	SYBR	Unknown	22.9291	78.5	Auto Tm				22.9291	22.9738	0.0817573	Manual Ct		Automatic			Manual	0.2
268	25	hKCNQ1	SYBR	Unknown	24.0852	78.5	Auto Tm				24.0852	24.085	0.0121905	Manual Ct		Automatic			Manual	0.2
292	25	hKCNQ1	SYBR	Unknown	24.0727	78.5	Auto Tm				24.0852	24.085	0.0121905	Manual Ct		Automatic			Manual	0.2
316	25	hKCNQ1	SYBR	Unknown	24.0971	78.5	Auto Tm				24.0852	24.085	0.0121905	Manual Ct		Automatic			Manual	0.2
269	26	hKCNQ1	SYBR	Unknown	23.7723	78.4	Auto Tm				23.9002	23.8854	0.106512	Manual Ct		Automatic			Manual	0.2
293	26	hKCNQ1	SYBR	Unknown	23.9838	78.4	Auto Tm				23.9002	23.8854	0.106512	Manual Ct		Automatic			Manual	0.2
317	26	hKCNQ1	SYBR	Unknown	23.9002	78.4	Auto Tm				23.9002	23.8854	0.106512	Manual Ct		Automatic			Manual	0.2
270	27	hKCNQ1	SYBR	Unknown	24.5668	78.4	Auto Tm				24.5668	24.6183	0.13929	Manual Ct		Automatic			Manual	0.2
294	27	hKCNQ1	SYBR	Unknown	24.5121	78.4	Auto Tm				24.5668	24.6183	0.13929	Manual Ct		Automatic			Manual	0.2
318	27	hKCNQ1	SYBR	Unknown	24.776	78.4	Auto Tm				24.5668	24.6183	0.13929	Manual Ct		Automatic			Manual	0.2
271	28	hKCNQ1	SYBR	Unknown	23.5728	78.7	Auto Tm				23.4523	23.4862	0.0755704	Manual Ct		Automatic			Manual	0.2
295	28	hKCNQ1	SYBR	Unknown	23.4336	78.7	Auto Tm				23.4523	23.4862	0.0755704	Manual Ct		Automatic			Manual	0.2
319	28	hKCNQ1	SYBR	Unknown	23.4523	78.7	Auto Tm				23.4523	23.4862	0.0755704	Manual Ct		Automatic			Manual	0.2
28	3	hKCNQ1	SYBR	Unknown	25.4362	78.2	Auto Tm				25.4624	25.4903	0.0723114	Manual Ct		Automatic			Manual	0.2
52	3	hKCNQ1	SYBR	Unknown	25.5724	78.5	Auto Tm				25.4624	25.4903	0.0723114	Manual Ct		Automatic			Manual	0.2
76	3	hKCNQ1	SYBR	Unknown	25.4624	78.5	Auto Tm				25.4624	25.4903	0.0723114	Manual Ct		Automatic			Manual	0.2
29	4	hKCNQ1	SYBR	Unknown	24.4332	78.2	Auto Tm				24.2935	24.2829	0.155879	Manual Ct		Automatic			Manual	0.2
53	4	hKCNQ1	SYBR	Unknown	24.122	78.4	Auto Tm				24.2935	24.2829	0.155879	Manual Ct		Automatic			Manual	0.2
77	4	hKCNQ1	SYBR	Unknown	24.2935	78.4	Auto Tm				24.2935	24.2829	0.155879	Manual Ct		Automatic			Manual	0.2
30	5	hKCNQ1	SYBR	Unknown	23.7866	78.4	Auto Tm				23.6752	23.7047	0.0718845	Manual Ct		Automatic			Manual	0.2
54	5	hKCNQ1	SYBR	Unknown	23.6752	78.4	Auto Tm				23.6752	23.7047	0.0718845	Manual Ct		Automatic			Manual	0.2
78	5	hKCNQ1	SYBR	Unknown	23.6522	78.4	Auto Tm				23.6752	23.7047	0.0718845	Manual Ct		Automatic			Manual	0.2
31	6	hKCNQ1	SYBR	Unknown	23.2937	78.4	Auto Tm				23.381	23.4857	0.260634	Manual Ct		Automatic			Manual	0.2
55	6	hKCNQ1	SYBR	Unknown	23.7824	78.4	Auto Tm				23.381	23.4857	0.260634	Manual Ct		Automatic			Manual	0.2
79	6	hKCNQ1	SYBR	Unknown	23.381	78.7	Auto Tm				23.381	23.4857	0.260634	Manual Ct		Automatic			Manual	0.2
32	7	hKCNQ1	SYBR	Unknown	23.5464	78.4	Auto Tm				23.5464	23.5523	0.101087	Manual Ct		Automatic			Manual	0.2
56	7	hKCNQ1	SYBR	Unknown	23.6562	78.4	Auto Tm				23.5464	23.5523	0.101087	Manual Ct		Automatic			Manual	0.2
80	7	hKCNQ1	SYBR	Unknown	23.4543	78.7	Auto Tm				23.5464	23.5523	0.101087	Manual Ct		Automatic			Manual	0.2
33	8	hKCNQ1	SYBR	Unknown	23.9401	78.4	Auto Tm				23.9662	24.0745	0.21053	Manual Ct		Automatic			Manual	0.2
57	8	hKCNQ1	SYBR	Unknown	24.3171	78.7	Auto Tm				23.9662	24.0745	0.21053	Manual Ct		Automatic			Manual	0.2
81	8	hKCNQ1	SYBR	Unknown	23.9662	78.7	Auto Tm				23.9662	24.0745	0.21053	Manual Ct		Automatic			Manual	0.2
34	9	hKCNQ1	SYBR	Unknown	23.2697	78.4	Auto Tm				23.2958	23.3193	0.0645843	Manual Ct		Automatic			Manual	0.2
58	9	hKCNQ1	SYBR	Unknown	23.3923	78.7	Auto Tm				23.2958	23.3193	0.0645843	Manual Ct		Automatic			Manual	0.2
82	9	hKCNQ1	SYBR	Unknown	23.2958	78.7	Auto Tm				23.2958	23.3193	0.0645843	Manual Ct		Automatic			Manual	0.2
Slope		cycles/log decade
Y-Intercept
R^2
																						Ct mean	PDE10A
Well	Sample Name	Detector Name	Reporter	Task	Ct	Tm Value	Tm Type	Quantity	Qty Mean	Qty StdDev	Ct Median	Ct Mean	Ct StdDev	Ct Type	Template Name	Baseline Type	Baseline Start	Baseline Stop	Threshold Type	Threshold		1	30.7518
98	1	hPDE10A	SYBR	Unknown	30.873	78.5	Auto Tm				30.8371	30.7518	0.179634	Manual Ct		Automatic			Manual	0.2		2	30.4643
122	1	hPDE10A	SYBR	Unknown	30.8371	78.5	Auto Tm				30.8371	30.7518	0.179634	Manual Ct		Automatic			Manual	0.2		3	33.8017
146	1	hPDE10A	SYBR	Unknown	30.5455	78.5	Auto Tm				30.8371	30.7518	0.179634	Manual Ct		Automatic			Manual	0.2		4	31.2848
107	10	hPDE10A	SYBR	Unknown	30.2654	78.9	Auto Tm				30.3577	30.4822	0.299106	Manual Ct		Automatic			Manual	0.2		5	30.0215
131	10	hPDE10A	SYBR	Unknown	30.8234	78.9	Auto Tm				30.3577	30.4822	0.299106	Manual Ct		Automatic			Manual	0.2		6	30.6869
155	10	hPDE10A	SYBR	Unknown	30.3577	78.9	Auto Tm				30.3577	30.4822	0.299106	Manual Ct		Automatic			Manual	0.2		7	30.217
108	11	hPDE10A	SYBR	Unknown	30.1096	78.9	Auto Tm				30.1096	30.14	0.41956	Manual Ct		Automatic			Manual	0.2		8	31.5302
132	11	hPDE10A	SYBR	Unknown	29.7365	78.9	Auto Tm				30.1096	30.14	0.41956	Manual Ct		Automatic			Manual	0.2		9	30.5183
156	11	hPDE10A	SYBR	Unknown	30.574	78.9	Auto Tm				30.1096	30.14	0.41956	Manual Ct		Automatic			Manual	0.2		10	30.4822
109	12	hPDE10A	SYBR	Unknown	30.4163	78.9	Auto Tm				30.1351	30.1688	0.232575	Manual Ct		Automatic			Manual	0.2		11	30.14
133	12	hPDE10A	SYBR	Unknown	29.9548	78.9	Auto Tm				30.1351	30.1688	0.232575	Manual Ct		Automatic			Manual	0.2		12	30.1688
157	12	hPDE10A	SYBR	Unknown	30.1351	78.9	Auto Tm				30.1351	30.1688	0.232575	Manual Ct		Automatic			Manual	0.2		13	30.8461
110	13	hPDE10A	SYBR	Unknown	31.3493	78.9	Auto Tm				30.6722	30.8461	0.442677	Manual Ct		Automatic			Manual	0.2		14	30.4796
134	13	hPDE10A	SYBR	Unknown	30.6722	78.9	Auto Tm				30.6722	30.8461	0.442677	Manual Ct		Automatic			Manual	0.2		15	35.9245
158	13	hPDE10A	SYBR	Unknown	30.5167	78.9	Auto Tm				30.6722	30.8461	0.442677	Manual Ct		Automatic			Manual	0.2		16	30.5638
111	14	hPDE10A	SYBR	Unknown	30.5767	78.9	Auto Tm				30.4813	30.4796	0.0979854	Manual Ct		Automatic			Manual	0.2		17	30.8746
135	14	hPDE10A	SYBR	Unknown	30.4813	78.9	Auto Tm				30.4813	30.4796	0.0979854	Manual Ct		Automatic			Manual	0.2		18	30.7764
159	14	hPDE10A	SYBR	Unknown	30.3807	78.9	Auto Tm				30.4813	30.4796	0.0979854	Manual Ct		Automatic			Manual	0.2		19	30.949
112	15	hPDE10A	SYBR	Unknown	36.1065	78.9	Auto Tm				36.0887	35.9245	0.299947	Manual Ct		Automatic			Manual	0.2		20	30.051
136	15	hPDE10A	SYBR	Unknown	35.5783	78.9	Auto Tm				36.0887	35.9245	0.299947	Manual Ct		Automatic			Manual	0.2		21	30.2902
160	15	hPDE10A	SYBR	Unknown	36.0887	78.9	Auto Tm				36.0887	35.9245	0.299947	Manual Ct		Automatic			Manual	0.2		22	30.7681
113	16	hPDE10A	SYBR	Unknown	30.3174	78.9	Auto Tm				30.5097	30.5638	0.277472	Manual Ct		Automatic			Manual	0.2		23	31.1007
137	16	hPDE10A	SYBR	Unknown	30.8644	78.9	Auto Tm				30.5097	30.5638	0.277472	Manual Ct		Automatic			Manual	0.2		24	31.3472
161	16	hPDE10A	SYBR	Unknown	30.5097	78.9	Auto Tm				30.5097	30.5638	0.277472	Manual Ct		Automatic			Manual	0.2		25	31.2497
114	17	hPDE10A	SYBR	Unknown	30.9573	78.9	Auto Tm				30.9573	30.8746	0.185078	Manual Ct		Automatic			Manual	0.2		26	31.5529
138	17	hPDE10A	SYBR	Unknown	31.004	78.9	Auto Tm				30.9573	30.8746	0.185078	Manual Ct		Automatic			Manual	0.2		27	30.8754
162	17	hPDE10A	SYBR	Unknown	30.6626	78.6	Auto Tm				30.9573	30.8746	0.185078	Manual Ct		Automatic			Manual	0.2		28	30.1236
115	18	hPDE10A	SYBR	Unknown	30.8685	78.6	Auto Tm				30.7327	30.7764	0.0797332	Manual Ct		Automatic			Manual	0.2
139	18	hPDE10A	SYBR	Unknown	30.7327	78.9	Auto Tm				30.7327	30.7764	0.0797332	Manual Ct		Automatic			Manual	0.2
163	18	hPDE10A	SYBR	Unknown	30.7282	78.9	Auto Tm				30.7327	30.7764	0.0797332	Manual Ct		Automatic			Manual	0.2
116	19	hPDE10A	SYBR	Unknown	31.0673	78.6	Auto Tm				31.0673	31.3319	0.673758	Manual Ct		Automatic			Manual	0.2
140	19	hPDE10A	SYBR	Unknown	32.0978	78.6	Auto Tm				31.0673	31.3319	0.673758	Manual Ct		Automatic			Manual	0.2
164	19	hPDE10A	SYBR	Unknown	30.8307	78.8	Auto Tm				31.0673	31.3319	0.673758	Manual Ct		Automatic			Manual	0.2
99	2	hPDE10A	SYBR	Unknown	30.2306	78.5	Auto Tm				30.2306	30.4643	0.480623	Manual Ct		Automatic			Manual	0.2
123	2	hPDE10A	SYBR	Unknown	31.0171	78.5	Auto Tm				30.2306	30.4643	0.480623	Manual Ct		Automatic			Manual	0.2
147	2	hPDE10A	SYBR	Unknown	30.1452	78.7	Auto Tm				30.2306	30.4643	0.480623	Manual Ct		Automatic			Manual	0.2
117	20	hPDE10A	SYBR	Unknown	29.8886	78.6	Auto Tm				29.8886	30.051	0.382101	Manual Ct		Automatic			Manual	0.2
141	20	hPDE10A	SYBR	Unknown	30.4875	78.6	Auto Tm				29.8886	30.051	0.382101	Manual Ct		Automatic			Manual	0.2
165	20	hPDE10A	SYBR	Unknown	29.777	78.6	Auto Tm				29.8886	30.051	0.382101	Manual Ct		Automatic			Manual	0.2
118	21	hPDE10A	SYBR	Unknown	29.9588	78.6	Auto Tm				30.4082	30.2902	0.290958	Manual Ct		Automatic			Manual	0.2
142	21	hPDE10A	SYBR	Unknown	30.5037	78.6	Auto Tm				30.4082	30.2902	0.290958	Manual Ct		Automatic			Manual	0.2
166	21	hPDE10A	SYBR	Unknown	30.4082	78.6	Auto Tm				30.4082	30.2902	0.290958	Manual Ct		Automatic			Manual	0.2
119	22	hPDE10A	SYBR	Unknown	30.7075	78.6	Auto Tm				30.8288	31.056	0.502343	Manual Ct		Automatic			Manual	0.2
143	22	hPDE10A	SYBR	Unknown	30.8288	78.6	Auto Tm				30.8288	31.056	0.502343	Manual Ct		Automatic			Manual	0.2
167	22	hPDE10A	SYBR	Unknown	31.6319	78.6	Auto Tm				30.8288	31.056	0.502343	Manual Ct		Automatic			Manual	0.2
272	23	hPDE10A	SYBR	Unknown	30.8122	78.7	Auto Tm				31.2208	31.1007	0.250987	Manual Ct		Automatic			Manual	0.2
296	23	hPDE10A	SYBR	Unknown	31.2208	78.7	Auto Tm				31.2208	31.1007	0.250987	Manual Ct		Automatic			Manual	0.2
320	23	hPDE10A	SYBR	Unknown	31.269	78.7	Auto Tm				31.2208	31.1007	0.250987	Manual Ct		Automatic			Manual	0.2
273	24	hPDE10A	SYBR	Unknown	31.2396	78.9	Auto Tm				31.3162	31.3472	0.125938	Manual Ct		Automatic			Manual	0.2
297	24	hPDE10A	SYBR	Unknown	31.4857	78.9	Auto Tm				31.3162	31.3472	0.125938	Manual Ct		Automatic			Manual	0.2
321	24	hPDE10A	SYBR	Unknown	31.3162	78.7	Auto Tm				31.3162	31.3472	0.125938	Manual Ct		Automatic			Manual	0.2
274	25	hPDE10A	SYBR	Unknown	31.2028	78.9	Auto Tm				31.2028	31.2497	0.464203	Manual Ct		Automatic			Manual	0.2
298	25	hPDE10A	SYBR	Unknown	30.8108	78.9	Auto Tm				31.2028	31.2497	0.464203	Manual Ct		Automatic			Manual	0.2
322	25	hPDE10A	SYBR	Unknown	31.7356	78.9	Auto Tm				31.2028	31.2497	0.464203	Manual Ct		Automatic			Manual	0.2
275	26	hPDE10A	SYBR	Unknown	31.4363	78.9	Auto Tm				31.5932	31.5529	0.102547	Manual Ct		Automatic			Manual	0.2
299	26	hPDE10A	SYBR	Unknown	31.6292	78.9	Auto Tm				31.5932	31.5529	0.102547	Manual Ct		Automatic			Manual	0.2
323	26	hPDE10A	SYBR	Unknown	31.5932	78.7	Auto Tm				31.5932	31.5529	0.102547	Manual Ct		Automatic			Manual	0.2
276	27	hPDE10A	SYBR	Unknown	30.8495	78.9	Auto Tm				30.8495	30.8754	0.354458	Manual Ct		Automatic			Manual	0.2
300	27	hPDE10A	SYBR	Unknown	31.242	78.9	Auto Tm				30.8495	30.8754	0.354458	Manual Ct		Automatic			Manual	0.2
324	27	hPDE10A	SYBR	Unknown	30.5345	78.9	Auto Tm				30.8495	30.8754	0.354458	Manual Ct		Automatic			Manual	0.2
277	28	hPDE10A	SYBR	Unknown	30.5223	78.9	Auto Tm				30.1615	30.1236	0.41892	Manual Ct		Automatic			Manual	0.2
301	28	hPDE10A	SYBR	Unknown	29.687	78.9	Auto Tm				30.1615	30.1236	0.41892	Manual Ct		Automatic			Manual	0.2
325	28	hPDE10A	SYBR	Unknown	30.1615	78.9	Auto Tm				30.1615	30.1236	0.41892	Manual Ct		Automatic			Manual	0.2
100	3	hPDE10A	SYBR	Unknown	33.4891	78.5	Auto Tm				33.9451	33.8017	0.271066	Manual Ct		Automatic			Manual	0.2
124	3	hPDE10A	SYBR	Unknown	33.9451	78.7	Auto Tm				33.9451	33.8017	0.271066	Manual Ct		Automatic			Manual	0.2
148	3	hPDE10A	SYBR	Unknown	33.971	78.7	Auto Tm				33.9451	33.8017	0.271066	Manual Ct		Automatic			Manual	0.2
101	4	hPDE10A	SYBR	Unknown	30.8303	78.4	Auto Tm				31.4421	31.2848	0.39983	Manual Ct		Automatic			Manual	0.2
125	4	hPDE10A	SYBR	Unknown	31.4421	78.7	Auto Tm				31.4421	31.2848	0.39983	Manual Ct		Automatic			Manual	0.2
149	4	hPDE10A	SYBR	Unknown	31.5821	78.7	Auto Tm				31.4421	31.2848	0.39983	Manual Ct		Automatic			Manual	0.2
102	5	hPDE10A	SYBR	Unknown	29.8837	78.7	Auto Tm				29.9688	30.0215	0.170345	Manual Ct		Automatic			Manual	0.2
126	5	hPDE10A	SYBR	Unknown	30.212	78.7	Auto Tm				29.9688	30.0215	0.170345	Manual Ct		Automatic			Manual	0.2
150	5	hPDE10A	SYBR	Unknown	29.9688	78.7	Auto Tm				29.9688	30.0215	0.170345	Manual Ct		Automatic			Manual	0.2
103	6	hPDE10A	SYBR	Unknown	30.6793	78.7	Auto Tm				30.6793	30.6869	0.0261124	Manual Ct		Automatic			Manual	0.2
127	6	hPDE10A	SYBR	Unknown	30.6655	78.7	Auto Tm				30.6793	30.6869	0.0261124	Manual Ct		Automatic			Manual	0.2
151	6	hPDE10A	SYBR	Unknown	30.716	78.7	Auto Tm				30.6793	30.6869	0.0261124	Manual Ct		Automatic			Manual	0.2
104	7	hPDE10A	SYBR	Unknown	30.3422	79	Auto Tm				30.3234	30.217	0.200831	Manual Ct		Automatic			Manual	0.2
128	7	hPDE10A	SYBR	Unknown	30.3234	79	Auto Tm				30.3234	30.217	0.200831	Manual Ct		Automatic			Manual	0.2
152	7	hPDE10A	SYBR	Unknown	29.9853	79	Auto Tm				30.3234	30.217	0.200831	Manual Ct		Automatic			Manual	0.2
105	8	hPDE10A	SYBR	Unknown	32.0308	78.9	Auto Tm				31.4802	31.5302	0.477611	Manual Ct		Automatic			Manual	0.2
129	8	hPDE10A	SYBR	Unknown	31.0795	78.7	Auto Tm				31.4802	31.5302	0.477611	Manual Ct		Automatic			Manual	0.2
153	8	hPDE10A	SYBR	Unknown	31.4802	78.9	Auto Tm				31.4802	31.5302	0.477611	Manual Ct		Automatic			Manual	0.2
106	9	hPDE10A	SYBR	Unknown	30.1213	78.9	Auto Tm				30.712	30.5183	0.34385	Manual Ct		Automatic			Manual	0.2
130	9	hPDE10A	SYBR	Unknown	30.7216	78.9	Auto Tm				30.712	30.5183	0.34385	Manual Ct		Automatic			Manual	0.2
154	9	hPDE10A	SYBR	Unknown	30.712	78.9	Auto Tm				30.712	30.5183	0.34385	Manual Ct		Automatic			Manual	0.2
Slope		cycles/log decade
Y-Intercept
R^2
NAP	LPL

## Sheet: Results
				Will re-run samples 3 & 15
	Ct mean	1	2	3	4	5	6	7	8	9	10	11	12	13	14	15	16	17	18	19	20	21	22	23	24	25	26	27	28
	Actin	21.5928	21.113	32.1086	21.4222	19.3258	20.6943	19.7236	19.8309	18.4901	19.7531	18.9722	18.8479	19.0482	18.992	32.2553	20.6853	20.5271	19.4706	20.4398	19.3997	19.5227	20.3841	19.7326	19.3898	21.4976	18.8668	19.458	17.6282
Hanne's	KCNQ1	24.2856	23.729	25.4903	24.2829	23.7047	23.4857	23.5523	24.0745	23.3193	23.6533	23.6967	23.222	23.8558	23.0025	25.4917	23.419	24.2315	24.1651	24.1848	23.4647	23.4035	24.4313	23.5699	22.9738	24.085	23.8854	24.6183	23.4862
Badar's	PDE10A	30.7518	30.4643	33.8017	31.2848	30.0215	30.6869	30.217	31.5302	30.5183	30.4822	30.14	30.1688	30.8461	30.4796	35.9245	30.5638	30.8746	30.7764	30.949	30.051	30.2902	30.7681	31.1007	31.3472	31.2497	31.5529	30.8754	30.1236
	KCNQ1	1	2	3	4	5	6	7	8	9	10	11	12	13	14	15	16	17	18	19	20	21	22	23	24	25	26	27	28
	delta Ct	2.69288	2.61602	-6.61831	2.86073	4.37891	2.79136	3.82864	4.24356	4.82919	3.90025	4.72449	4.37408	4.80754	4.01048	-6.76359	2.73373	3.70445	4.69457	3.74499	4.06502	3.88081	4.04729	3.83726	3.58399	2.58739	5.01861	5.16037	5.85799
	Expression	0.154655	0.163117	98.2446	0.137669	0.0480638	0.14445	0.0703823	0.0527911	0.0351777	0.0669741	0.0378258	0.0482247	0.0357097	0.0620475	108.653	0.150336	0.0767097	0.0386184	0.0745837	0.0597458	0.0678828	0.0604846	0.0699633	0.0833894	0.166387	0.0308494	0.0279624	0.0172412
	PDE10A	1	2	3	4	5	6	7	8	9	10	11	12	13	14	15	16	17	18	19	20	21	22	23	24	25	26	27	28
	delta Ct	9.15909	9.35127	1.69311	9.86264	10.6957	9.9926	10.4933	11.6993	12.0282	10.7291	11.1678	11.3208	11.7978	11.4876	3.66919	9.87857	10.3475	11.3059	10.5092	10.6513	10.7676	10.3841	11.368	11.9573	9.75214	12.6861	11.4174	12.4954
	Expression	0.0017492	0.00153104	0.309259	0.00107411	0.00060293	0.000981585	0.000693726	0.000300727	0.000239407	0.000589135	0.000434677	0.000390928	0.000280864	0.000348258	0.0786075	0.00106232	0.000767504	0.000394999	0.000686149	0.000621772	0.000573645	0.000748309	0.000378335	0.000251469	0.00115961	0.000151742	0.000365615	0.000173189
Patient no		P2	P3	P4	P6	P7	P8	P9	P10	P12	P13	P15	P16	P17	P19	P20	P22	P24	P25	P26	P27	P28	P29	P30	P31	P1	P11	P18	P21
Sample no		1	2	3	4	5	6	7	8	9	10	11	12	13	14	15	16	17	18	19	20	21	22	23	24	25	26	27	28
Gruppe		Neoplasi	Neoplasi	Neoplasi	Kontrol	Kontrol	Kontrol	Kontrol	Neoplasi	Kontrol	Neoplasi	Neoplasi	Kontrol	Neoplasi	Neoplasi	Kontrol	Kontrol	Kontrol	Kontrol	Kontrol	Neoplasi	Kontrol	Neoplasi	Neoplasi	Neoplasi	Neoplasi	Neoplasi	Kontrol	Kontrol
Expression sorted		Kontrol	Kontrol	Kontrol	Kontrol	Kontrol	Kontrol	Kontrol	Kontrol	Kontrol	Kontrol	Kontrol	Kontrol	Kontrol	Neoplasi	Neoplasi	Neoplasi	Neoplasi	Neoplasi	Neoplasi	Neoplasi	Neoplasi	Neoplasi	Neoplasi	Neoplasi	Neoplasi	Neoplasi
		P7	P8	P9	P12	P16	P22	P24	P25	P26	P28	P18	P21	P6	P2	P3	P10	P13	P15	P17	P19	P27	P29	P30	P31	P1	P11
		5	6	7	9	12	16	17	18	19	21	27	28	4	1	2	8	10	11	13	14	20	22	23	24	25	26
	KCNQ1	0.0480638	0.14445	0.0703823	0.0351777	0.0482247	0.150336	0.0767097	0.0386184	0.0745837	0.0678828	0.0279624	0.0172412	0.137669	0.154655	0.163117	0.0527911	0.0669741	0.0378258	0.0357097	0.0620475	0.0597458	0.0604846	0.0699633	0.0833894	0.166387	0.0308494
	PDE10A	0.00060293	0.000981585	0.000693726	0.000239407	0.000390928	0.00106232	0.000767504	0.000394999	0.000686149	0.000573645	0.000365615	0.000173189	0.00107411	0.0017492	0.00153104	0.000300727	0.000589135	0.000434677	0.000280864	0.000348258	0.000621772	0.000748309	0.000378335	0.000251469	0.00115961	0.000151742
Expression average	KCNQ1	Average	SEM												PDE10A	SEM
	Kontrol	0.0721001	0.0124788											Kontrol	0.000615855	8.31548e-05
	Neoplasi	0.080303	0.0134534											Neoplasi	0.000657319	0.000141743
	t-test	0.459328												t-test	0.630536
